# Supplementary material for: Feature extraction algorithm of an irregular small celestial body in a weak light environment
Source: PeerJ Comput Sci. 2023 Jan 18;9:e1198. doi: 10.7717/peerj-cs.1198 (PMC10280264; doi:10.7717/peerj-cs.1198)
Supplement: Supplemental Information 2 [file peerj-cs-09-1198-s002.zip]

Archive with 3 entries (2 files):
- code/
- code/bilateral1.m
- code/feature_extraction.cpp
